# Supplementary material for: Single-Particle Tracking of Thermomyces lanuginosus Lipase Reveals How Mutations in the Lid Region Remodel Its Diffusion
Source: Biomolecules. 2023 Mar 31;13(4):631. doi: 10.3390/biom13040631 (PMC10135605; doi:10.3390/biom13040631)
Supplement: Supplementary file 1 [file biomolecules-13-00631-s001.zip]

Archive with 1 entries (1 files):
- biomolecules-2244686-supplementary.pdf
